# Supplementary material for: Spontaneous NF-κB Activation by Autocrine TNFα Signaling: A Computational Analysis
Source: PLoS One. 2013 Nov 11;8(11):e78887. doi: 10.1371/journal.pone.0078887 (PMC3855823; doi:10.1371/journal.pone.0078887)
Supplement: Material S1 — Matlab code of the model for performing deterministic simulations. (ZIP-archived directory containing Matlab scripts and a ReadMe file). (ZIP) [file pone.0078887.s002.zip]

Archive with 5 entries (4 files):
- NFkappaB-autocrine-vMatlab/
- NFkappaB-autocrine-vMatlab/NFkB_autocrine_modelD.m
- NFkappaB-autocrine-vMatlab/NFkB_autocrine_simulationD.m
- NFkappaB-autocrine-vMatlab/ReadMe.txt
- NFkappaB-autocrine-vMatlab/NFkB_autocrine_plots.m
