# Supplementary material for: Spontaneous NF-κB Activation by Autocrine TNFα Signaling: A Computational Analysis
Source: PLoS One. 2013 Nov 11;8(11):e78887. doi: 10.1371/journal.pone.0078887 (PMC3855823; doi:10.1371/journal.pone.0078887)
Supplement: Material S1 — Matlab code of the model for performing deterministic simulations. (ZIP-archived directory containing Matlab scripts and a ReadMe file). (ZIP) [file pone.0078887.s002.zip › NFkappaB-autocrine-vMatlab/ReadMe.txt]

This Matlab source code accompanies the paper:

  "Stochastic NF-{kappa}B Activation by Autocrine TNF{alpha} Signaling:
                        A Computational Analysis"                        
                                                                         
                                 by                                      
                                                                         
                    Pekalski J, Zuk PJ, Kochanczyk M,                    
                       Junkin M, Kellog R, Tay S,                        
                             Lipniacki T                                 
                                                                         
                           (PLOS One 2013)                               

and allows for deterministic simulation (ODEs) of the system dynamics.
The exacutable file is NFkB_autocrine_simulationD.m. The code should
work, in principle, in any version of Matlab.


-- Thu Jul 25 16:26:15 CEST 2013
