# Supplementary material for: Spontaneous NF-κB Activation by Autocrine TNFα Signaling: A Computational Analysis
Source: PLoS One. 2013 Nov 11;8(11):e78887. doi: 10.1371/journal.pone.0078887 (PMC3855823; doi:10.1371/journal.pone.0078887)
Supplement: Material S2 — BioNetGen code of the model for performing both deterministic and stochastic simulations. (ZIP-archived directory containing a BNGL model file and a ReadMe file). (ZIP) [file pone.0078887.s003.zip]

Archive with 3 entries (2 files):
- NFkappaB-autocrine-vBNG/
- NFkappaB-autocrine-vBNG/ReadMe.txt
- NFkappaB-autocrine-vBNG/NFkappaB_autocrine.bngl
