# Supplementary material for: Spontaneous NF-κB Activation by Autocrine TNFα Signaling: A Computational Analysis
Source: PLoS One. 2013 Nov 11;8(11):e78887. doi: 10.1371/journal.pone.0078887 (PMC3855823; doi:10.1371/journal.pone.0078887)
Supplement: Material S2 — BioNetGen code of the model for performing both deterministic and stochastic simulations. (ZIP-archived directory containing a BNGL model file and a ReadMe file). (ZIP) [file pone.0078887.s003.zip › NFkappaB-autocrine-vBNG/ReadMe.txt]

This BioNetGen source code accompanies the paper:

    "Stochastic NF-{kappa}B Activation by Autocrine TNF{alpha} Signaling:    
                        A Computational Analysis"                        
                                                                         
                                 by                                      
                                                                         
                    Pekalski J, Zuk PJ, Kochanczyk M,                    
                       Junkin M, Kellog R, Tay S,                        
                             Lipniacki T                                 
                                                                         
                           (PLOS One 2013)                               

and allows for both deterministic (ODEs) and stochastic (Gillespie direct SSA)
simulation.


Model execution instructions
----------------------------

1)  Download BioNetGen from http://www.bionetgen.org and install the 
software following the step-by-step instructions provided in the tutorial.
(This may require the installation of Perl and, optionally, Java.)

2)  Place the file 'NFkappaB_autocrine.bngl' into the folder 'Models2'
in the BioNetGen directory.

3) In the command window under Windows: change the current working 
directory to 'Models2' in your installed BioNetGendirectory hierarchy
by issuing e.g.

  cd "C:\Program Files\BioNetGen-2.2.5-stable\Models2"

and run BioNetGen engine with the follwing command:

  perl ..\BNG2.pl NFkappaB_autocrine.bngl

(Proceed analogously under Linux/Mac OS X.)

Output will be written in files:

  NFkappaB_autocrine_ode1.gdat 
  NFkappaB_autocrine_ode2.gdat 
  NFkappaB_autocrine_ssa1.gdat 
  NFkappaB_autocrine_ssa2.gdat 

in the Models2 directory. 

Files NFkappaB_autocrine_ode1.gdat and NFkappaB_autocrine_ode2.gdat
result from the deterministic simulation, files NFkappaB_autocrine_ssa1.gdat 
and NFkappaB_autocrine_ssa2.gdat result from the stochastic simulation. 

Files named with suffix '1' contain trajectories of the equilibration phase, 
while suffix '2' corresponds to trajectories resulting from 10 hours long 
1 ng/ml TNF{alpha} stimulation.

You can visualize individual trajectories using e.g. PhiBPlot, which is 
contained in the BioNetGen installation directory (Java required). Under
Windows, double-click the application jar file and select GDAT-file;
under under Linux/Mac OS X type in the command line:

  java -jar BIONETGET_DIR/PhiBPlot/PhiBPlot.jar GDAT_FILE


-- Thu Jul 25 18:22:21 CEST 2013
