# Supplementary material for: Spontaneous NF-κB Activation by Autocrine TNFα Signaling: A Computational Analysis
Source: PLoS One. 2013 Nov 11;8(11):e78887. doi: 10.1371/journal.pone.0078887 (PMC3855823; doi:10.1371/journal.pone.0078887)
Supplement: Material S3 — Matlab/Matcont code for performing bifurcation analysis. (ZIP-archived directory containing Matlab scripts calling Matcont functions, and a ReadMe file). (ZIP) [file pone.0078887.s004.zip]

Archive with 7 entries (5 files):
- NFkappaB-autocrine-bifurcations-Matcont/
- NFkappaB-autocrine-bifurcations-Matcont/NFkB_autocrine_matcont_plot_WT.m
- NFkappaB-autocrine-bifurcations-Matcont/Systems/
- NFkappaB-autocrine-bifurcations-Matcont/Systems/NFkB_autocrine.m
- NFkappaB-autocrine-bifurcations-Matcont/ReadMe.txt
- NFkappaB-autocrine-bifurcations-Matcont/NFkB_autocrine_matcont_plot_A20ko.m
- NFkappaB-autocrine-bifurcations-Matcont/NFkB_autocrine_matcont.m
