# Supplementary material for: Spontaneous NF-κB Activation by Autocrine TNFα Signaling: A Computational Analysis
Source: PLoS One. 2013 Nov 11;8(11):e78887. doi: 10.1371/journal.pone.0078887 (PMC3855823; doi:10.1371/journal.pone.0078887)
Supplement: Material S3 — Matlab/Matcont code for performing bifurcation analysis. (ZIP-archived directory containing Matlab scripts calling Matcont functions, and a ReadMe file). (ZIP) [file pone.0078887.s004.zip › NFkappaB-autocrine-bifurcations-Matcont/NFkB_autocrine_matcont_plot_WT.m]

%% Auxiliary function for plotting bifurcation diagrams for WT cells.

% This file should be best placed next to the NFkB_autocrine_matcont.m file.

function NFkB_autocrine_matcont_plot_WT(x2,x4,x6,x8,x10,x12, ...
                          s2,s4,s6,s8,s10,s12, ...
                          protein_idx, protein_name, ...
                          axlim, lds)

%lambda1 = x12(end,s12(5).index);  % unused
lambda2 = x4(22,s4(2).index);
%lambdaEpsilon = x12(end,s12(4).index);  % unused
lambda3 = x8(end,s8(2).index);

lambda_traj_number = 22;

% index shift
if (length(s12) == 4)  % then fig. 101 ("zoom")
    sh=1; 
else
    sh=0;
end

% plot vertical "ladder" in the oscillatory region
%
for j=1:size(x12,2)
    if isempty(find([s12.index]==j,1))
        %plot(x12(end,j),x12((0:lds.tps-1)*lds.nphase+protein_idx,j),'b-');
        mi=min( x12((0:lds.tps-1)*lds.nphase+protein_idx,j) );
        ma=max( x12((0:lds.tps-1)*lds.nphase+protein_idx,j) );

        if j >= s12(4-sh).index && j <= s12(5-sh).index
            line([x12(end,j) x12(end,j)],[mi ma], 'Color',[0.1 0.75 1.0]);  hold on
        else
            line([x12(end,j) x12(end,j)],[mi ma], 'Color','b');  hold on
        end
        
    end
end

plot(x2(lambda_traj_number,:),x2(protein_idx,:),'-','LineWidth',3);
hold on
plot(x4(lambda_traj_number,1:s4(2).index),x4(protein_idx,1:s4(2).index),'-','LineWidth',3);
hold on
plot(x4(lambda_traj_number,s4(2).index:end),x4(protein_idx,s4(2).index:end),'--', 'Color', [0.1 0.75 1.0]);
hold on
plot(x6(lambda_traj_number,:),x6(protein_idx,:),'--', 'Color', [0.1 0.75 1.0]);
hold on
plot(x8(lambda_traj_number,1:s8(2).index),x8(protein_idx,1:s8(2).index),'--', 'Color', [0.1 0.75 1.0]);
hold on
plot(x8(lambda_traj_number,s8(2).index:end),x8(protein_idx,s8(2).index:end), '-','LineWidth',3);
hold on
plot(x10(lambda_traj_number,:),x10(protein_idx,:),'-','LineWidth',3);
hold on

for j=1:size(x12,2)
    if isempty(find([s12.index]==j,1))
        mi=min( x12((0:lds.tps-1)*lds.nphase+protein_idx,j) );
        ma=max( x12((0:lds.tps-1)*lds.nphase+protein_idx,j) );

            if j >= s12(4-sh).index && j <= s12(5-sh).index  % unstable limit cycle
                line(x12(end,j), mi, 'Marker','o', 'MarkerSize',4, 'Color', [0.1 0.75 1.0]); hold on;
                line(x12(end,j), ma, 'Marker','o', 'MarkerSize',4, 'Color', [0.1 0.75 1.0]); hold on;
            else  % stable limit cycle
                line(x12(end,j), mi, 'Marker','.', 'MarkerSize',10); hold on;
                line(x12(end,j), ma, 'Marker','.', 'MarkerSize',10); hold on;
            end

    end
end


% plot markers of singular points
%
line(lambda2, x4(protein_idx,s4(2).index), 'Marker','.', 'MarkerSize',10, 'Color','m'); hold on;
line(lambda3, x8(protein_idx,s8(2).index), 'Marker','.', 'MarkerSize',10, 'Color','m'); hold on;
%
for j=1:size(x12,2)
    if ~isempty(find([s12.index]==j,1))
        if j > 3 && j < size(x12,2)-1 % omit Hopf and branch points
            mi=min( x12((0:lds.tps-1)*lds.nphase+protein_idx,j) );
            ma=max( x12((0:lds.tps-1)*lds.nphase+protein_idx,j) );
            line([x12(end,j) x12(end,j)],[mi*3./4. ma+mi/4.], 'LineWidth',2, 'Color','m')
        end
    end
end


xlabel('\lambda');
ylabel(protein_name);
xlim(axlim);


end
