# Supplementary material for: Spontaneous NF-κB Activation by Autocrine TNFα Signaling: A Computational Analysis
Source: PLoS One. 2013 Nov 11;8(11):e78887. doi: 10.1371/journal.pone.0078887 (PMC3855823; doi:10.1371/journal.pone.0078887)
Supplement: Material S3 — Matlab/Matcont code for performing bifurcation analysis. (ZIP-archived directory containing Matlab scripts calling Matcont functions, and a ReadMe file). (ZIP) [file pone.0078887.s004.zip › NFkappaB-autocrine-bifurcations-Matcont/ReadMe.txt]

This Matlab/Matcont source code accompanies the paper:

    "Stochastic NF-{kappa}B Activation by Autocrine TNF{alpha} Signaling:    
                        A Computational Analysis"                        
                                                                         
                                 by                                      
                                                                         
                    Pekalski J, Zuk PJ, Kochanczyk M,                    
                       Junkin M, Kellog R, Tay S,                        
                             Lipniacki T                                 
                                                                         
                           (PLOS One 2013)   

and allows for numerical continuation of recurrent solutions of ODEs 
describing system dynamics. This is 1-D continuation in the parameter 
lambda describing TNF{alpha} mRNA transcription rate.


Running instructions
--------------------

In order to execute the continuation and obtain bifurcation diagrams,
please first

1) download the MATCONT package (the command-line flavour, cl_matcont*).

Our code was tested with cl_matcont5p3 but we hope that it will be
compatibile with later software releases. After downloading, please

2) unarchive the MATCONT distribution and put the files:

   NFkB_autocrine_matcont.m
   NFkB_autocrine_matcont_plot_WT.m
   NFkB_autocrine_matcont_plot_A20ko.m

in the MATCONT's main directory (i.e. next to MATCONT's init.m) and place

   NFkB_autocrine.m

in MATCONT's Systems subdirectory. Then 

3) add the MATCONT's main directory and all its subdirectories to the
MATLAB's path, and then 

4) enter the MATCONT's main directory and execute the command 

    init

in order to precompile some MATCONT's subroutines. (Installation of 
MATCONT under Windows may require installing additional software as
specified in MATCONT's installation guide.) If files compile fluently,
possible warnings about C compiler version mismatch can be disregarded;
under Linux, possible error upon unresolved libstdc++.so dependencies 
may be tamed by resetting path to dynamic libraries:

   setenv('LD_LIBRARY_PATH', '')
   
5) Now, you can finally execute the command: 

    NFkB_autocrine_matcont

to run the default simulation (for WT cells). It can take quite some 
time. After a successful run, several bifurcation diagrams should 
appear (corresponding to Fig. 3 from the article, and Figs. S2-S3 from
the Supplementary Text S1).

In order to run the simulation for A20-deficient cells (Fig. 4 from the
article), please set the number of A20 gene alleles to zero (i.e. set
parameter NA = 0 in line 45 of file NFkB_autocrine_matcont.m) and 
re-execute the script.

To speed up computations, the procedure has been tuned by hand to take
larger steps in parameter ranges without singular points and smaller 
steps in regions, where Hopf bifurcations or cyclic folds are expected.


-- Tue Sep 17 12:14:50 CEST 2013
