# Supplementary material for: Spontaneous NF-κB Activation by Autocrine TNFα Signaling: A Computational Analysis
Source: PLoS One. 2013 Nov 11;8(11):e78887. doi: 10.1371/journal.pone.0078887 (PMC3855823; doi:10.1371/journal.pone.0078887)
Supplement: Material S3 — Matlab/Matcont code for performing bifurcation analysis. (ZIP-archived directory containing Matlab scripts calling Matcont functions, and a ReadMe file). (ZIP) [file pone.0078887.s004.zip › NFkappaB-autocrine-bifurcations-Matcont/NFkB_autocrine_matcont_plot_A20ko.m]

%% Auxiliary function for plotting bifurcation diagrams for A20-/- cells.

% This file should be best placed next to the NFkB_autocrine_matcont.m file.

function NFkB_autocrine_matcont_plot_A20ko(x2, protein_idx, protein_name, axisxy)

lambda_traj_idx = 22;

traj_mid = 2800;

lambda1_idx = find( x2(lambda_traj_idx,1:traj_mid) == min(x2(lambda_traj_idx,1:traj_mid)) );
lambda1 = x2(lambda_traj_idx,lambda1_idx);
protein_at_lambda1 = x2(protein_idx,lambda1_idx);
%
lambda2_idx = traj_mid + find( x2(lambda_traj_idx,traj_mid:end) == max(x2(lambda_traj_idx,traj_mid:end)) );
lambda2 = x2(lambda_traj_idx,lambda2_idx);
protein_at_lambda2 = x2(protein_idx,lambda2_idx);

bistable_area_x = lambda1:0.00005:lambda2;
bistable_area_y = axisxy(4)*ones(length(bistable_area_x),1);
area(bistable_area_x,0.995*bistable_area_y, 'FaceColor',[0.6 0.9 1.0], 'LineStyle', 'none');
hold on
plot(x2(lambda_traj_idx,1:lambda1_idx),x2(protein_idx,1:lambda1_idx),'-','LineWidth',3);
hold on
plot(x2(lambda_traj_idx,lambda1_idx:lambda2_idx),x2(protein_idx,lambda1_idx:lambda2_idx),'--','LineWidth',1);
hold on
plot(x2(lambda_traj_idx,lambda2_idx:end),x2(protein_idx,lambda2_idx:end),'-','LineWidth',3);
hold on
line(lambda1, protein_at_lambda1, 'Marker','.', 'MarkerSize', 15, 'Color', 'm');
hold on
line(lambda2, protein_at_lambda2, 'Marker','.', 'MarkerSize', 15, 'Color', 'm');

xlabel('\lambda');
ylabel(protein_name);
axis(axisxy);
