# Supplementary material for: Spontaneous NF-κB Activation by Autocrine TNFα Signaling: A Computational Analysis
Source: PLoS One. 2013 Nov 11;8(11):e78887. doi: 10.1371/journal.pone.0078887 (PMC3855823; doi:10.1371/journal.pone.0078887)
Supplement: Material S3 — Matlab/Matcont code for performing bifurcation analysis. (ZIP-archived directory containing Matlab scripts calling Matcont functions, and a ReadMe file). (ZIP) [file pone.0078887.s004.zip › NFkappaB-autocrine-bifurcations-Matcont/NFkB_autocrine_matcont.m]

%% The MAIN continuation driver for running command-line MatCont.

% The code allows for numerical continuation of recurrent solutions
% of ODEs describing system dynamics. This is 1-D continuation in the
% parameter lambda describing TNF{alpha} mRNA transcription rate.

% This file should be placed in the MATCONT's main directory.

clear all
global lds

%% Model parameters =======================================================


% --- TNFR1 receptors number & distribution parameters --------------------

% Number of TNFR1 receptors:
%
% You can either set a number of receptors R directly using the median 
% value M, or use the median to draw a random number of receptors from
% a lognormal distribution with Median = M0, Mean = M0*Exp(M1^2/2) and 
% Variance = M0^2 * (Exp(M1^2) - 1) * Exp(M1^2):
%
M0 = 7000;        % median number of receptors
M1 = sqrt(0.7);
M2 = 0;
%
% a) Using median M0 directly (all simulation protocols are for M = 7000):
%
R = M0;
%
% b) Drawing the number of receptors at random -- commented out:
%
%rand('twister', sum(1000*clock));  % initialize the random number generator
%R = round(M0*exp(M2+randn*M1));    % number of TNFR1 receptors

disp(['Number of TNFR1 receptors: ', num2str(R), '.'])


% --- Alleles of NF-kB-inducible genes ------------------------------------

NI = 2;  % number of IkBa gene alleles (formerly denoted ANa)
NT = 2;  % number of TNFa gene alleles
%
NA = 2;  % number of A20 gene alleles (formerly denoted AN):
%    ^---  You can change NA = 0. It would lead to proceeding according to 
%          and alternative simulation protocol tuned for A20 knock-out and 
%          will reproduce the set of bifurcation diagrams for A20-/- cells.

disp(['Number of A20 gene alleles: ', num2str(NA), '.'])
         

kv = 5;         % [5]  ratio of C:N volumes (inverse of N:C ratio)

KN  =     10^5; % [  10^5]  total number of IKKK molecules
KNN =   2*10^5; % [2*10^5]  total number of IKK molecules
NFkBtot = 10^5; % [  10^5]  total number of NF-kB molecules


% --- TNFR1 activation and signal transduction cascade --------------------

csec =   10^-5; % [10^-5]    TNFa secretion
cdeg = 2*10^-4; % [2*10^-4]  TNFa degradation,
                %                    4*10^-4 => t1/2 = 30min (double deg), 
                %                    Savas: t1/2=60min (normal deg)
cb =     10^4;  % [10^4]     autocrine efficiency
kb = 1.2*10^-5; % [1.2*10^-5] receptor activation rate 
                %                    (about 2/min at 10 ng dose)
kf = 1.2*10^-3; % [1.2*10^-3] receptor inactivation rate,
                %                    6*10^-4 => t1/2 = 20min [Grell 1998]; 
                %                    dissociation t1/2 = 33min; 
                %                    internalization t1/2 = 10-20min 
ka =   10^-5;   % [10^-5]    IKKK activation rate (at most 1/s)
ka20=  10^5;    % [10^5]     A20 TNFR1 block
ki =    0.01;   % [0.01]     IKKK inactivation rate
k1 = 6*10^-10;  % [6*10^-10] IKKn activation by IKKK_a (at most 1/s)
k2 =   10^4;    % [10^4]     IKKa inactivation by A20
k3 =    0.002;  % [0.002]    IKKa inactivation
k4 =    0.001;  % [0.001]    IKKii transformation


% --- IkB, A20 and TNF gene expression ------------------------------------

q1  = 4*10^-7;  % [4*10^-7] NF-kB binding at A20 and IkBa site
q2  =   10^-6;  % [10^-6]   IkBa-inducible unbinding from A20 and IkBa site
q1t = q1/10;    % [q1/10]   NF-kB binding at TNFa gene site
                %                   (q1/30 alternative to set q2tt = 0)
q2t = q2;       % [q2]      IkBa-inducible NF-kB unbinding from TNFa site
q2tt= 0.002;    % [0.002]   spontaneous NF-kB unbinding from TNFa site 
                %                   (if q2tt == 0, then set q1 = q1/30)
%lambda = 0.025;% [0.025 SKNAS, 0.004 MEFs]  TNFa mRNA synthesis rate
                %                   (positive coupling)
c1 =  0.1;      % [0.1]     NF-kB-induced A20 mRNA and IkBa mRNA synthesis 
c3 =  0.00075;  % [0.00075] A20 and IkBa mRNA degradation rate,
                %                   [Blattner] t_{1/2} = 15 min  
c4  = 0.5;      % [0.5]     A20 and IkBa translation rate
c3t = 0.00075;  % [0.00075] TNFa mRNA degradation rate 
c4t = 0.05;     % [0.05]    TNFa translation rate (accounts for 3merization)


% --- Protein interactions and lifetime -----------------------------------

a1 = 5*10^-7;   % [5*10^-7] IkBA--NFkB association
a2 =   10^-7;   % [  10^-7] IkBa phosphorlyation due to action of IKKa
a3 = 5*10^-7;   % [5*10^-7] (IkBa:NFkb) phosphorylation due to action
                %                   of IKKa, at most 0.01/s
c5 = 0.0005;    % [0.0005]  A20 degradation rate
tp = 0.01;      % [0.01]    degradation of phospho-IkBa and phospho-IkBa
                %                   complexed to NF-kB
c5a = 0.0001;   % [0.0001]  IkBa degradation rate [Pando]
c5t = 0.0002;   % [0.0002]  cytoplasmic TNFa degradation  
c6a = 0.00002;  % [0.00002] spontaneous degradation of (IkBa:NFkB) to NF-kB
                %                   [Pando] 

% --- Transport -----------------------------------------------------------
 
i1  = 0.01;     % [0.01]   NFkB nuclear import 
e2a = 0.05;     % [0.05]   (IkBa:NFkB) nuclear export 
i1a = 0.002;    % [0.002]  IkBa nuclear import
e1a = 0.005;    % [0.005]  IkBa nuclear export


%% Initial condtions ======================================================

% --- Protein levels ------------------------------------------------------

x00 = zeros(21,1);        % prepare a vector of initial condition, then assign:
x00(4)  = 2*10^5;         % neutral form IKK (== IKK_tot)
x00(14) = NFkBtot;        % cytoplasmic (NF-kB:IkBa) complexes (== NF-kB_tot)
x00(8)  =   10;           % IkBa transcript
x00(9)  =   0.1 *x00(14); % free cytoplasmic IkBa protein 
x00(10) =   0.06*x00(14); % free nuclear IkBa protein
%
if (NA > 0)
    x00(6) =   10;        % A20 mRNA
    x00(7) = 3*10^4;      % A20 protein
    %
    % For A20-/- cells, initial A20 mRNA
    % and cytoplasmic A20 are (already) zero. 
end
%
% These values are effectively set as follows:
%
%  x00(13) =    0;        % free nuclear NF-kB protein
% "x00(22)" =   M;        % inactive TNFR1 receptors
% "x00(23)" =   10^5;     % neutral form of IKKK (== IKKK_tot) 


% --- Parameters ----------------------------------------------------------

if (NA > 0)    % WT cells:
    lambda = 0;              % initial value for continuation
    review_protein_idx = 7;  % A20 in extended vector of protein levels
else           % A20-/- cells:
    lambda = 0.1;            % initial value for continuation
    review_protein_idx = 13; % NF-kB_n in extended vector of protein levels
end
%
params = [a1;a2;a3;NA;NI;NT;...
    c1;c3;c3t;c4;c4t;c5;c5a;c5t;c6a;cb;cdeg;csec;...
    e1a;e2a;i1;i1a;k1;k2;k3;k4;ka;ka20;kb;kf;ki;kv;...
    lambda;R;q1;q1t;q2;q2t;q2tt;tp;KN;KNN;NFkBtot];
n_params = length(params);


% Fixed indices:
%
lambda_par_idx = 33;      % lambda index in vector of parameters (params)
lambda_traj_idx = 21+1;   % lambda index in extended vector of protein levels
preview_protein_idx = 7;  % A20 index in extended vector of protein levels


%% Numerical algorithms settings ==========================================

% --- ODE solver ----------------------------------------------------------

eq_step = 1e8; 
eq_duration = 1e10;
ode_opts = odeset;
ode_opts = odeset(ode_opts, 'RelTol',1e-6);
ode_opts = odeset(ode_opts, 'maxstep',1e6);


% --- Continuer -----------------------------------------------------------

cont_opts_coarse = contset;

cont_opts_coarse = contset(cont_opts_coarse, 'MinStepsize',  0.1);
cont_opts_coarse = contset(cont_opts_coarse, 'InitStepsize', 1);
cont_opts_coarse = contset(cont_opts_coarse, 'MaxStepsize', 10);
cont_opts_coarse = contset(cont_opts_coarse, 'MaxCorrIters',  5);
cont_opts_coarse = contset(cont_opts_coarse, 'MaxNewtonIters',8);
cont_opts_coarse = contset(cont_opts_coarse, 'FunTolerance',1e-4);
cont_opts_coarse = contset(cont_opts_coarse, 'Singularities',0);
cont_opts_coarse = contset(cont_opts_coarse, 'Eigenvalues',  0);
cont_opts_coarse = contset(cont_opts_coarse, 'Userfunctions',0);

cont_opts_fine = contset;
cont_opts_fine = contset(cont_opts_fine, 'MinStepsize', 0.0001);
cont_opts_fine = contset(cont_opts_fine, 'InitStepsize',0.001);
cont_opts_fine = contset(cont_opts_fine, 'MaxStepsize', 0.1);
cont_opts_fine = contset(cont_opts_fine, 'MaxCorrIters',  20);
cont_opts_fine = contset(cont_opts_fine, 'MaxNewtonIters',30);
cont_opts_fine = contset(cont_opts_fine, 'FunTolerance',1e-7);
cont_opts_fine = contset(cont_opts_fine, 'Singularities',1);
cont_opts_fine = contset(cont_opts_fine, 'Eigenvalues',  1);
cont_opts_fine = contset(cont_opts_fine, 'Userfunctions',0);


%% Computations ===========================================================

S = @NFkB_autocrine;
SFuns = feval(S);
SFunDydt = SFuns{2};

SFunDydtParams = @(t,x)SFunDydt(t,x, ...
    a1,a2,a3,NA,NI,NT,c1,c3,c3t,c4, ...
    c4t,c5,c5a,c5t,c6a,cb,cdeg,csec,e1a,e2a, ...
    i1,i1a,k1,k2,k3,k4,ka,ka20,kb,kf, ...
    ki,kv,lambda,R,q1,q1t,q2,q2t,q2tt,tp, ...
    KN,KNN,NFkBtot);


if (NA > 0) % ~~~ WT cells ~~~~~~~~~~~~~~~~~~~~~~~~~~~~~~~~~~~~~~~~~~~~~~~~

pause(1)
disp('.-----------------------------------------------------------------.')
disp('|   Please be patient -- computations can take several minutes.   |')
disp('`-----------------------------------------------------------------`')
pause(2)


%%
disp('-----------------=== (Stage 1/10) Equilibration ===----------------')

[t_eq,x_eq] = ode23tb(SFunDydtParams,0:eq_step:eq_duration,x00,ode_opts);

x0 = x_eq(length(x_eq),:)';

disp('initial equilibration done')


%%
disp('--------------=== (Stage 2/10) Continuation (coarse) ===-----------')

[x1,v1] = init_EP_EP(S,x0,params,lambda_par_idx);
cont_opts_coarse = contset(cont_opts_coarse, 'MaxNumPoints',1690);
[x2,v2,s2,h2,f2] = cont(@equilibrium,x1,[],cont_opts_coarse);

% % preview:
% 
% figure(2)
% cpl(x2,v2,s2,[lambda_traj_idx preview_protein_idx])
% drawnow


%%
disp('--------------=== (Stage 3/10) Continuation (fine) ===-------------')
 
x20pre = x2(:,end);
x20 = x20pre(1:21);
params(lambda_par_idx) = x2(lambda_traj_idx);
 
[x3,v3] = init_EP_EP(S,x20,params,lambda_par_idx);
cont_opts_fine = contset(cont_opts_fine, 'MaxNumPoints',200);
[x4,v4,s4,h4,f4] = cont(@equilibrium,x3,[],cont_opts_fine);

% % preview:
% 
% figure(4)
% cpl(x4,v4,s4,[lambda_traj_idx preview_protein_idx])
% drawnow


%%
disp('--------------=== (Stage 4/10) Continuation (coarse) ===-----------')
 
x40pre = x4(:,end);
x40 = x40pre(1:21);
params(lambda_par_idx) = x4(lambda_traj_idx);
 
[x5,v5] = init_EP_EP(S,x40,params,lambda_par_idx);
cont_opts_coarse = contset(cont_opts_coarse, 'MaxNumPoints',26640);
[x6,v6,s6,h6,f6] = cont(@equilibrium,x5,[],cont_opts_coarse);

% % preview:
% 
% figure(6)
% cpl(x6,v6,s6,[lambda_traj_idx preview_protein_idx])
% drawnow


%%
disp('--------------=== (Stage 5/10) Continuation (fine) ===-------------')

x60pre = x6(:,end);
x60 = x60pre(1:21);
params(lambda_par_idx) = x6(lambda_traj_idx);
 
[x7,v7] = init_EP_EP(S,x60,params,lambda_par_idx);
cont_opts_fine = contset(cont_opts_fine, 'MaxNumPoints',1000);
[x8,v8,s8,h8,f8] = cont(@equilibrium,x7,[],cont_opts_fine);

% % preview:
% 
% figure(8)
% cpl(x8,v8,s8,[lambda_traj_idx preview_protein_idx])
% drawnow


%%
disp('--------------=== (Stage 6/10) Continuation (fine) ===-------------')

x80pre = x8(:,end);
x80 = x80pre(1:21);
params(lambda_par_idx) = x8(lambda_traj_idx);
 
[x9,v9] = init_EP_EP(S,x80,params,lambda_par_idx);
cont_opts_coarse = contset(cont_opts_coarse, 'MaxNumPoints',800);
[x10,v10,s10,h10,f10] = cont(@equilibrium,x9,[],cont_opts_coarse);

% % preview:
% 
% figure(10)
% cpl(x10,v10,s10,[lambda_traj_idx preview_protein_idx])
% drawnow


%%
disp('--------------=== (Stage 7/10) Continuation (coarse) ===-----------')

x100pre = x4(:,s4(2).index);
x100 = x100pre(1:21);
v100pre = v4(:,s4(2).index);
v100 = v100pre(1:21);
params(lambda_par_idx) = x4(lambda_traj_idx,s4(2).index);

[x11,v11] = init_H_LC(S,x100,params,lambda_par_idx,1e-5,50,4);      
cont_opts_coarse = contset(cont_opts_coarse, 'MaxNumPoints',150-1);
cont_opts_coarse = contset(cont_opts_coarse, 'MinStepsize',  0.1* 3000);
cont_opts_coarse = contset(cont_opts_coarse, 'InitStepsize', 1  * 3000);
cont_opts_coarse = contset(cont_opts_coarse, 'MaxStepsize', 10  * 3000);
cont_opts_coarse = contset(cont_opts_coarse, 'Singularities',1);
cont_opts_coarse = contset(cont_opts_coarse, 'Eigenvalues',1);
cont_opts_coarse = contset(cont_opts_coarse, 'Backward', 1);
[x12,v12,s12,h12,f12] = cont(@limitcycle,x11,v11,cont_opts_coarse);
al1 = lds;

% % preview:
% 
% figure(12)
% lambdas = x12(end,1:size(x12,2));
% envelope = zeros(size(x12,2), 2); % rows with min,max for every point
% for j=1:size(x12,2)
%     envelope(j,1) = min(x12((0:lds.tps-1)*lds.nphase+preview_protein_idx,j));
%     envelope(j,2) = max(x12((0:lds.tps-1)*lds.nphase+preview_protein_idx,j));
% end
% plot12=plot(lambdas,envelope(:,1),'b.', lambdas,envelope(:,2), 'b.');
% hold on;
% set(plot12(1),'EraseMode','none');
% for j=1:size(x12,2)
%     if isempty(find([s12.index]==j,1))
%         %plot(x12(end,j),x12((0:lds.tps-1)*lds.nphase+preview_protein_number,j),'b-');
%         mi=min( x12((0:lds.tps-1)*lds.nphase+preview_protein_idx,j) );
%         ma=max( x12((0:lds.tps-1)*lds.nphase+preview_protein_idx,j) );
%         line([x12(end,j) x12(end,j)],[mi ma], 'Color','g')
%     else
%         if j > 2 && j < size(x12,2)-1
%             %plot(x12(end,j),x12((0:lds.tps-1)*lds.nphase+preview_protein_number,j),'r-');
%             mi=min( x12((0:lds.tps-1)*lds.nphase+preview_protein_idx,j) );
%             ma=max( x12((0:lds.tps-1)*lds.nphase+preview_protein_idx,j) );
%             line([x12(end,j) x12(end,j)],[mi/2 ma+mi/2], 'Color','r')
%         end
%     end
% end
% drawnow


%%
disp('-----------=== (Stage 8/10) Continuation (coarse/zoom) ===---------')

[x11,v11] = init_H_LC(S,x100,params,lambda_par_idx,1e-5,40,4);
cont_opts_coarse = contset(cont_opts_coarse, 'MaxNumPoints',300/3);
cont_opts_coarse = contset(cont_opts_coarse, 'MinStepsize',  0.1* 5*2);
cont_opts_coarse = contset(cont_opts_coarse, 'InitStepsize', 1  * 50*2);
cont_opts_coarse = contset(cont_opts_coarse, 'MaxStepsize', 10  * 50*2);
[x12zoom,v12zoom,s12zoom,h12zoom,f12zoom] = ...
        cont(@limitcycle,x11,v11,cont_opts_coarse);
al2 = lds;

% % preview:
% 
% figure(14)
% lambdas = x12zoom(end,1:size(x12zoom,2))';
% envelope = zeros(size(x12zoom,2), 2); % rows with min,max for every point
% for j=1:size(x12zoom,2)
%     envelope(j,1) = min(x12zoom((0:lds.tps-1)*lds.nphase+preview_protein_idx,j));
%     envelope(j,2) = max(x12zoom((0:lds.tps-1)*lds.nphase+preview_protein_idx,j));
% end
% plot(lambdas,envelope(:,1),'.', lambdas,envelope(:,2),'.')
% drawnow


%%
disp('--------------=== (Stage 9/10) Bifurcation diagrams ===------------')

lambda1 = x12(end,s12(5).index);    disp(strcat('lambda1   = ', num2str(lambda1)))
lambda2 = x4(22,s4(2).index);       disp(strcat('lambda2   = ', num2str(lambda2)))
lambdaEps = x12(end,s12(4).index);  disp(strcat('lambdaEps = ', num2str(lambdaEps)))
lambda3 = x8(end,s8(2).index);      disp(strcat('lambda3   = ', num2str(lambda3)))


f100 = figure(100);
ax1 = [0 0.38];
%
subplot(2,2,1)
NFkB_autocrine_matcont_plot_WT(x2,x4,x6,x8,x10,x12, s2,s4,s6,s8,s10,s12, ...
        13,'NF-\kappa{}B_n', ax1,al1)
%
subplot(2,2,2)
NFkB_autocrine_matcont_plot_WT(x2,x4,x6,x8,x10,x12, s2,s4,s6,s8,s10,s12, ...
        9,'I\kappa{}B\alpha', ax1,al1)
%
subplot(2,2,3)
NFkB_autocrine_matcont_plot_WT(x2,x4,x6,x8,x10,x12, s2,s4,s6,s8,s10,s12, ...
        7,'A20', ax1,al1)
%
subplot(2,2,4)
NFkB_autocrine_matcont_plot_WT(x2,x4,x6,x8,x10,x12, s2,s4,s6,s8,s10,s12, ...
        17,'TNF\alpha', ax1,al1)
%
set(f100, 'Position', [0 0 1200 900])


f200 = figure(200);
% axes1 = axes('Parent',f200);
% view(axes1,[34.5 18]);
%
plot3( x2(13,:), x2(9,:), x2(lambda_traj_idx,:),'-','LineWidth',3);  hold on
plot3( x4(13,1:s4(2).index), x4(9,1:s4(2).index), x4(lambda_traj_idx,1:s4(2).index),'-','LineWidth',3);  hold on
plot3( x4(13,s4(2).index:end), x4(9,s4(2).index:end), x4(lambda_traj_idx,s4(2).index:end),'--','LineWidth',1, 'Color', [0.1 0.75 1.0]);  hold on
plot3( x6(13,:), x6(9,:), x6(lambda_traj_idx,:),'--','LineWidth',1, 'Color', [0.1 0.75 1.0]);  hold on
plot3( x8(13,1:s8(2).index), x8(9,1:s8(2).index), x8(lambda_traj_idx,1:s8(2).index),'--','LineWidth',1, 'MarkerSize',1, 'Color', [0.1 0.75 1.0]);  hold on
plot3( x8(13,s8(2).index:end), x8(9,s8(2).index:end), x8(lambda_traj_idx,s8(2).index:end), '-','LineWidth',3, 'Color', [0.1 0.75 1.0]);  hold on
plot3( x10(13,:), x10(9,:), x10(lambda_traj_idx,:),'-','LineWidth',3);  hold on
%
for j=1:size(x12, 2)
   xx = x12((0:al1.tps-1)*al1.nphase + 13,j)';
   yy = x12((0:al1.tps-1)*al1.nphase + 9,j)';
   zz = x12(end,j) * ones( size(xx,2), 1);
   if ~isempty(find([s12.index]==j,1))
      if j > 3 && j < size(x12,2)-1  % omit singular points
          xx = x12((0:al1.tps-1)*al1.nphase + 13,j)';
          yy = x12((0:al1.tps-1)*al1.nphase + 9,j)';
          plot3(xx,yy,zz, '-', 'Color', 'm', 'LineWidth', 3,'MarkerSize',3);  hold on
      end
   else
       if j >= s12(4).index && j <= s12(5).index
           plot3(xx,yy,zz, '-', 'Color', [0.1 0.75 1.0], 'LineWidth', 0.5, 'MarkerSize',1);  hold on
       else
           plot3(xx,yy,zz, '-', 'Color', 'b', 'LineWidth', 0.5, 'MarkerSize',1);  hold on
       end
   end
end
%
line(x4( 13,s4(2).index), x4(9,s4(2).index), lambda2, 'Marker','.', 'MarkerSize',25, 'Color','m');  hold on;
line(x8( 13,s8(2).index), x8(9,s8(2).index), lambda3, 'Marker','.', 'MarkerSize',25, 'Color','m');  hold on;
%
xlabel('NF-\kappa{}B_n'); 
ylabel('I\kappa{}B\alpha');
zlabel('\lambda');
%
grid on;


%%
disp('----------=== (Stage 10/10) Bifurcation diagrams (zoom) ===--------')

f101 = figure(101);
ax2 = [lambda2-0.0003 lambdaEps+0.0001];
%
subplot(2,2,1)
NFkB_autocrine_matcont_plot_WT(x2,x4,x6,x8,x10,x12zoom, s2,s4,s6,s8,s10,s12zoom, ...
        13,'NF-\kappa{}B_n', ax2,al2)
%
subplot(2,2,2)
NFkB_autocrine_matcont_plot_WT(x2,x4,x6,x8,x10,x12zoom, s2,s4,s6,s8,s10,s12zoom, ...
        9,'I\kappa{}B\alpha', ax2,al2)
%
subplot(2,2,3)
NFkB_autocrine_matcont_plot_WT(x2,x4,x6,x8,x10,x12zoom, s2,s4,s6,s8,s10,s12zoom, ...
        7,'A20', ax2,al2)
%
subplot(2,2,4)
NFkB_autocrine_matcont_plot_WT(x2,x4,x6,x8,x10,x12zoom, s2,s4,s6,s8,s10,s12zoom, ...
        17,'TNF\alpha', ax2,al2)
%
set(f101, 'Position', [50 50 1200 900])


else % ~~~ A20-/- cells ~~~~~~~~~~~~~~~~~~~~~~~~~~~~~~~~~~~~~~~~~~~~~~~~~~~


disp('------------------=== (Stage 1/3) Equilibration ===----------------')

[t_eq,x_eq] = ode23tb(SFunDydtParams,0:eq_step:eq_duration,x00,ode_opts);

x0 = x_eq(length(x_eq),:)';

disp('initial equilibration done')


%%
disp('------------------=== (Stage 2/3) Continuation ===-----------------')

cont_opts_coarse = contset(cont_opts_coarse, 'MinStepsize',  0.1);
cont_opts_coarse = contset(cont_opts_coarse, 'InitStepsize', 10);
cont_opts_coarse = contset(cont_opts_coarse, 'MaxStepsize', 100);
cont_opts_coarse = contset(cont_opts_coarse, 'Backward',1);

[x1,v1] = init_EP_EP(S,x0,params,lambda_par_idx);
cont_opts_coarse = contset(cont_opts_coarse, 'MaxNumPoints',3166); %3175
[x2,v2,s2,h2,f2]=cont(@equilibrium,x1,[],cont_opts_coarse);

% % preview:
% 
% figure(2)
% cpl(x2,v2,s2,[lambda_traj_idx preview_protein_idx])
% drawnow
  

%%
disp('--------------=== (Stage 3/3) Bifurcation diagrams ===-------------')

traj_mid = 2800;
lambda1_idx = find( x2(lambda_traj_idx,1:traj_mid) == min(x2(lambda_traj_idx,1:traj_mid)) );
lambda1 = x2(lambda_traj_idx,lambda1_idx);
lambda2_idx = traj_mid + find( x2(lambda_traj_idx,traj_mid:end) == max(x2(lambda_traj_idx,traj_mid:end)) );
lambda2 = x2(lambda_traj_idx,lambda2_idx);
disp(strcat('lambda1   = ', num2str(lambda1)));
disp(strcat('lambda2   = ', num2str(lambda2)));

f100 = figure(100);
%
subplot(2,2,1)
NFkB_autocrine_matcont_plot_A20ko(x2, 13,'NF-\kappa{}B_n', [0 0.1 0 NFkBtot]);
%
subplot(2,2,2)
NFkB_autocrine_matcont_plot_A20ko(x2,  9,'I\kappa{}B\alpha', [0 0.1 0 3e4]);
%
subplot(2,2,3)
NFkB_autocrine_matcont_plot_A20ko(x2,  3,'IKK_a', [0 0.1 0 KNN/4]);
%
subplot(2,2,4)
NFkB_autocrine_matcont_plot_A20ko(x2, 17,'TNF\alpha', [0 0.1 0 4e4]);
%
set(f100, 'Position', [50 50 1200 900]);


end % ~~~~~~~~~~~~~~~~~~~~~~~~~~~~~~~~~~~~~~~~~~~~~~~~~~~~~~~~~~~~~~~~~~~~~
